# Supplementary material for: Oncological Outcomes, Long-Term Toxicities, Quality of Life and Sexual Health after Pencil-Beam Scanning Proton Therapy in Patients with Low-Grade Glioma
Source: Cancers (Basel). 2023 Nov 4;15(21):5287. doi: 10.3390/cancers15215287 (PMC10649084; doi:10.3390/cancers15215287)
Supplement: Supplementary file 1 [file cancers-15-05287-s001.zip]

Archive with 1 entries (1 files):
- cancers-2679318-supplementary.pdf
